# Supplementary material for: The Immune Landscapes of Polypoid and Nonpolypoid Precancerous Colorectal Lesions
Source: PLoS One. 2016 Jul 21;11(7):e0159373. doi: 10.1371/journal.pone.0159373 (PMC4956166; doi:10.1371/journal.pone.0159373)
Supplement: S1 Table — A total of 429 pathways (graphically represented in Fig 1) displayed significant up- or downregulation (p-value < 0.05) in GSEA of one or more of the five group comparisons: 1) polypoid vs. nonpolypoid (all sizes); 2) polypoid vs. nonpolypoid (small lesions only); 3) polypoid vs. nonpolypoid (large lesions only); 4) small vs. large (polypoid lesions only); 5) small vs. large (nonpolypoid lesions only). The column degree shows the number of group comparisons in which significant differential regulation of the pathway was found. (XLSX) [file pone.0159373.s001.xlsx]

## Sheet: Foglio1
		1. polypoid vs nonpolypoid (all lesions size)		2. polypoid vs nonpolypoid (small lesions only)		3. polypoid vs nonpolypoid (large lesions only)		4. small vs large (polypoid lesions only)		5. small vs large (nonpolypoid lesions only)
pathways	degree	219 upregulated in polypoid	46 downregulated in polypoid	35 upregulated in polypoid	110 downregulated in polypoid	144 upregulated in polypoid	1 downregulated in polypoid	4 upregulated in small	143 downregulated in small	1 downregulated in small
GOLDRATH_EFF_VS_MEMORY_CD8_TCELL_DN	1	-	-	-	-	-	-	-	0.005837	-
GOLDRATH_EFF_VS_MEMORY_CD8_TCELL_UP	1	0.027254	-	-	-	-	-	-	-	-
GOLDRATH_NAIVE_VS_EFF_CD8_TCELL_DN	1	0.020284	-	-	-	-	-	-	-	-
GSE10239_KLRG1INT_VS_KLRG1HIGH_EFF_CD8_TCELL_UP	3	0	-	0.011788	-	0.008032	-	-	-	-
GSE10239_NAIVE_VS_DAY4.5_EFF_CD8_TCELL_DN	2	0.002132	-	-	-	0.030928	-	-	-	-
GSE10239_NAIVE_VS_KLRG1HIGH_EFF_CD8_TCELL_DN	2	0.006198	-	-	-	0.040816	-	-	-	-
GSE10239_NAIVE_VS_KLRG1INT_EFF_CD8_TCELL_DN	3	0.004098	-	0.030181	-	0.04065	-	-	-	-
GSE10325_BCELL_VS_MYELOID_UP	2	-	-	-	0.021654	-	-	-	0.001934	-
GSE10325_CD4_TCELL_VS_BCELL_DN	2	-	-	-	0.00996	-	-	-	0.005917	-
GSE10325_CD4_TCELL_VS_BCELL_UP	3	-	0.030242	-	0.004024	-	-	-	0.015564	-
GSE10325_CD4_TCELL_VS_MYELOID_UP	2	-	-	-	0.017928	-	-	-	0.011742	-
GSE10325_LUPUS_BCELL_VS_LUPUS_MYELOID_UP	1	-	-	-	-	-	-	-	0.007952	-
GSE10325_LUPUS_CD4_TCELL_VS_LUPUS_BCELL_DN	2	-	-	-	0.014	-	-	-	0.003992	-
GSE10325_LUPUS_CD4_TCELL_VS_LUPUS_BCELL_UP	2	-	-	-	0.006036	-	-	-	0.009785	-
GSE10325_LUPUS_CD4_TCELL_VS_LUPUS_MYELOID_UP	2	-	-	-	0.008032	-	-	-	0.007874	-
GSE11057_CD4_CENT_MEM_VS_PBMC_UP	1	-	-	-	-	-	-	-	0.040462	-
GSE11057_EFF_MEM_VS_CENT_MEM_CD4_TCELL_DN	2	-	0.020367	-	-	-	-	-	0.024857	-
GSE11057_NAIVE_VS_CENT_MEMORY_CD4_TCELL_UP	1	-	-	-	-	-	-	-	0	-
GSE11057_NAIVE_VS_EFF_MEMORY_CD4_TCELL_UP	1	-	-	-	-	-	-	-	0.009653	-
GSE11057_NAIVE_VS_MEMORY_CD4_TCELL_UP	1	-	-	-	-	-	-	-	0.011905	-
GSE11057_PBMC_VS_MEM_CD4_TCELL_DN	2	-	-	-	0.023392	-	-	-	0.031373	-
GSE11057_PBMC_VS_MEM_CD4_TCELL_UP	1	-	-	-	-	-	-	-	0.022587	-
GSE11864_CSF1_VS_CSF1_IFNG_IN_MAC_DN	2	0.026585	-	-	-	0.04277	-	-	-	-
GSE11924_TFH_VS_TH17_CD4_TCELL_DN	1	0.02834	-	-	-	-	-	-	-	-
GSE11924_TFH_VS_TH1_CD4_TCELL_DN	3	0	-	0.024096	-	0.037113	-	-	-	-
GSE11924_TFH_VS_TH2_CD4_TCELL_DN	1	0.025263	-	-	-	-	-	-	-	-
GSE11924_TH1_VS_TH2_CD4_TCELL_UP	2	0.040486	-	-	-	0.028986	-	-	-	-
GSE12366_GC_VS_MEMORY_BCELL_DN	2	-	-	-	0.017274	-	-	-	0.019231	-
GSE12366_GC_VS_NAIVE_BCELL_DN	3	-	0.01848	-	0.009804	-	-	-	0.003861	-
GSE12366_NAIVE_VS_MEMORY_BCELL_UP	1	-	-	-	-	-	-	-	0.030593	-
GSE12366_PLASMA_CELL_VS_NAIVE_BCELL_DN	1	-	-	-	-	-	-	-	0.022642	-
GSE12845_IGD_POS_BLOOD_VS_PRE_GC_TONSIL_BCELL_DN	1	0.035565	-	-	-	-	-	-	-	-
GSE12845_IGD_POS_VS_NEG_BLOOD_BCELL_UP	2	-	-	-	0.046185	-	-	-	0	-
GSE12845_PRE_GC_VS_DARKZONE_GC_TONSIL_BCELL_UP	1	-	-	-	0.037475	-	-	-	-	-
GSE13229_MATURE_VS_INTMATURE_NKCELL_UP	2	-	-	-	0.047337	-	-	-	0.036364	-
GSE13306_LAMINA_PROPRIA_VS_SPLEEN_TREG_DN	2	0.021322	-	-	-	0.030928	-	-	-	-
GSE13306_RA_VS_UNTREATED_TCONV_UP	2	0.022727	-	-	-	0.006148	-	-	-	-
GSE13306_TREG_RA_VS_TCONV_RA_UP	2	0.042424	-	-	-	0.022449	-	-	-	-
GSE13411_IGM_MEMORY_BCELL_VS_PLASMA_CELL_DN	3	0.006652	-	0.029126	-	0.032051	-	-	-	-
GSE13411_NAIVE_BCELL_VS_PLASMA_CELL_DN	2	0.028698	-	0.025097	-	-	-	-	-	-
GSE13411_NAIVE_VS_IGM_MEMORY_BCELL_UP	1	-	-	-	-	-	-	-	0.034026	-
GSE13411_PLASMA_CELL_VS_MEMORY_BCELL_DN	2	-	-	-	0.021526	-	-	-	0.009506	-
GSE13411_PLASMA_CELL_VS_MEMORY_BCELL_UP	2	0.0125	-	0.047809	-	-	-	-	-	-
GSE13411_SWITCHED_MEMORY_BCELL_VS_PLASMA_CELL_DN	2	0.021978	-	0.029014	-	-	-	-	-	-
GSE13485_DAY3_VS_DAY7_YF17D_VACCINE_PBMC_UP	1	-	-	-	-	-	-	-	0.039761	-
GSE13493_DP_VS_CD4INTCD8POS_THYMOCYTE_DN	1	-	-	-	-	0.045643	-	-	-	-
GSE13493_DP_VS_CD8POS_THYMOCYTE_DN	2	0.03299	-	-	-	0.010204	-	-	-	-
GSE13738_RESTING_VS_BYSTANDER_ACTIVATED_CD4_TCELL_UP	1	-	0.014463	-	-	-	-	-	-	-
GSE14000_TRANSLATED_RNA_VS_MRNA_16H_LPS_DC_UP	1	-	-	-	-	0.049689	-	-	-	-
GSE14000_TRANSLATED_RNA_VS_MRNA_4H_LPS_DC_DN	1	-	-	-	-	0.018557	-	-	-	-
GSE14000_TRANSLATED_RNA_VS_MRNA_DC_DN	2	0.025794	-	-	-	0.021825	-	-	-	-
GSE14308_INDUCED_VS_NATURAL_TREG_UP	2	0.012632	-	-	-	0.034553	-	-	-	-
GSE14308_NAIVE_CD4_TCELL_VS_NATURAL_TREG_UP	2	-	-	-	-	0.023404	-	-	0.039139	-
GSE14308_TH17_VS_INDUCED_TREG_DN	1	0.010352	-	-	-	-	-	-	-	-
GSE14308_TH1_VS_INDUCED_TREG_DN	1	0.024641	-	-	-	-	-	-	-	-
GSE14308_TH1_VS_NATURAL_TREG_UP	2	0.008386	-	0.043825	-	-	-	-	-	-
GSE1432_CTRL_VS_IFNG_1H_MICROGLIA_UP	3	0.004237	-	0.026515	-	0.046939	-	-	-	-
GSE14350_IL2RB_KO_VS_WT_TEFF_DN	1	-	-	-	-	-	-	-	0.023904	-
GSE14350_TREG_VS_TEFF_DN	2	0.021231	-	0.031558	-	-	-	-	-	-
GSE14350_TREG_VS_TEFF_IN_IL2RB_KO_DN	2	0.012876	-	0.048828	-	-	-	-	-	-
GSE1448_CTRL_VS_ANTI_VALPHA2_DP_THYMOCYTE_UP	3	0	-	0.00969	-	0.048583	-	-	-	-
GSE1460_CD4_THYMOCYTE_VS_THYMIC_STROMAL_CELL_UP	1	-	-	-	-	-	-	-	0.015385	-
GSE1460_DP_THYMOCYTE_VS_NAIVE_CD4_TCELL_CORD_BLOOD_DN	1	-	-	-	-	-	-	-	0.010373	-
GSE1460_DP_VS_CD4_THYMOCYTE_DN	2	-	-	-	0.021956	-	-	-	0.037182	-
GSE1460_INTRATHYMIC_T_PROGENITOR_VS_CD4_THYMOCYTE_DN	3	-	0.042857	-	0.01378	-	-	-	0	-
GSE1460_INTRATHYMIC_T_PROGENITOR_VS_DP_THYMOCYTE_UP	1	-	-	-	-	-	-	-	0.033203	-
GSE1460_INTRATHYMIC_T_PROGENITOR_VS_NAIVE_CD4_TCELL_ADULT_BLOOD_DN	2	-	-	-	0.045545	-	-	-	0.02907	-
GSE1460_INTRATHYMIC_T_PROGENITOR_VS_NAIVE_CD4_TCELL_ADULT_BLOOD_UP	1	0.002123	-	-	-	-	-	-	-	-
GSE14769_20MIN_VS_360MIN_LPS_BMDM_UP	1	0.024896	-	-	-	-	-	-	-	-
GSE14769_40MIN_VS_360MIN_LPS_BMDM_UP	1	0.03719	-	-	-	-	-	-	-	-
GSE14769_UNSTIM_VS_240MIN_LPS_BMDM_UP	1	0.045361	-	-	-	-	-	-	-	-
GSE14769_UNSTIM_VS_360MIN_LPS_BMDM_UP	1	0.021186	-	-	-	-	-	-	-	-
GSE15324_NAIVE_VS_ACTIVATED_CD8_TCELL_DN	1	0.03055	-	-	-	-	-	-	-	-
GSE15324_NAIVE_VS_ACTIVATED_CD8_TCELL_UP	1	-	-	-	-	-	-	-	0.047337	-
GSE15659_CD45RA_NEG_CD4_TCELL_VS_NONSUPPRESSIVE_TCELL_DN	1	0.037924	-	-	-	-	-	-	-	-
GSE15659_CD45RA_NEG_CD4_TCELL_VS_NONSUPPRESSIVE_TCELL_UP	1	-	-	-	-	-	-	0.036	-	-
GSE15659_CD45RA_NEG_CD4_TCELL_VS_RESTING_TREG_DN	1	-	-	-	-	0.043841	-	-	-	-
GSE15659_NAIVE_CD4_TCELL_VS_NONSUPPRESSIVE_TCELL_DN	1	0.045187	-	-	-	-	-	-	-	-
GSE15659_NAIVE_CD4_TCELL_VS_RESTING_TREG_DN	1	-	-	-	-	0.041322	-	-	-	-
GSE15659_NONSUPPRESSIVE_TCELL_VS_ACTIVATED_TREG_UP	1	-	-	-	-	-	-	-	0.023904	-
GSE15659_TREG_VS_TCONV_DN	1	-	-	-	0.043222	-	-	-	-	-
GSE15750_DAY6_VS_DAY10_EFF_CD8_TCELL_UP	2	0.008457	-	0.048356	-	-	-	-	-	-
GSE15750_DAY6_VS_DAY10_TRAF6KO_EFF_CD8_TCELL_UP	2	0.006369	-	0.028902	-	-	-	-	-	-
GSE15750_WT_VS_TRAF6KO_DAY6_EFF_CD8_TCELL_UP	1	-	-	-	-	0.039761	-	-	-	-
GSE15930_NAIVE_VS_24H_IN_VITRO_STIM_CD8_TCELL_DN	2	0.010616	-	-	-	0.034694	-	-	-	-
GSE15930_NAIVE_VS_24H_IN_VITRO_STIM_IL12_CD8_TCELL_DN	2	0.002105	-	-	-	0.026915	-	-	-	-
GSE15930_NAIVE_VS_24H_IN_VITRO_STIM_INFAB_CD8_TCELL_DN	2	0.010593	-	-	-	0.032787	-	-	-	-
GSE15930_NAIVE_VS_48H_IN_VITRO_STIM_CD8_TCELL_DN	2	0.014894	-	-	-	0.01626	-	-	-	-
GSE15930_NAIVE_VS_48H_IN_VITRO_STIM_IFNAB_CD8_TCELL_DN	3	0.008511	-	0.039448	-	0.035052	-	-	-	-
GSE15930_NAIVE_VS_48H_IN_VITRO_STIM_IL12_CD8_TCELL_DN	1	0.021097	-	-	-	-	-	-	-	-
GSE15930_NAIVE_VS_72H_IN_VITRO_STIM_IFNAB_CD8_TCELL_DN	1	0.008475	-	-	-	-	-	-	-	-
GSE15930_NAIVE_VS_72H_IN_VITRO_STIM_TRICHOSTATINA_CD8_TCELL_DN	2	0.010504	-	-	-	0.047521	-	-	-	-
GSE15930_STIM_VS_STIM_AND_IFNAB_24H_CD8_T_CELL_UP	2	0.04251	-	-	-	0.030675	-	-	-	-
GSE15930_STIM_VS_STIM_AND_IFNAB_72H_CD8_T_CELL_DN	2	0.023013	-	-	-	0.022133	-	-	-	-
GSE15930_STIM_VS_STIM_AND_IL-12_24H_CD8_T_CELL_DN	2	0.047817	-	-	-	0.006276	-	-	-	-
GSE15930_STIM_VS_STIM_AND_IL-12_72H_CD8_T_CELL_DN	2	0.01848	-	-	-	0.019651	-	-	-	-
GSE15930_STIM_VS_STIM_AND_TRICHOSTATINA_72H_CD8_T_CELL_DN	2	0.002083	-	-	-	0.002049	-	-	-	-
GSE16522_ANTI_CD3CD28_STIM_VS_UNSTIM_NAIVE_CD8_TCELL_UP	1	0.018595	-	-	-	-	-	-	-	-
GSE17580_UNINFECTED_VS_S_MANSONI_INF_TREG_UP	1	-	-	-	-	-	-	-	0.007937	-
GSE17721_0.5H_VS_12H_CPG_BMDM_UP	2	0.047423	-	-	-	0.026531	-	-	-	-
GSE17721_0.5H_VS_12H_GARDIQUIMOD_BMDM_UP	2	0.00813	-	-	-	0.03055	-	-	-	-
GSE17721_0.5H_VS_12H_LPS_BMDM_UP	2	0.016736	-	-	-	0.030801	-	-	-	-
GSE17721_0.5H_VS_12H_POLYIC_BMDM_UP	2	0.024641	-	-	-	0.038462	-	-	-	-
GSE17721_0.5H_VS_24H_GARDIQUIMOD_BMDM_UP	2	0.026316	-	-	-	0.026052	-	-	-	-
GSE17721_0.5H_VS_24H_POLYIC_BMDM_UP	2	0.011858	-	-	-	0.012245	-	-	-	-
GSE17721_0.5H_VS_4H_LPS_BMDM_UP	2	0.02449	-	-	-	0.041237	-	-	-	-
GSE17721_0.5H_VS_4H_POLYIC_BMDM_UP	3	0.004149	-	0.03937	-	0.006198	-	-	-	-
GSE17721_0.5H_VS_8H_CPG_BMDM_UP	2	0.00823	-	-	-	0.012371	-	-	-	-
GSE17721_0.5H_VS_8H_GARDIQUIMOD_BMDM_UP	1	0.044355	-	-	-	-	-	-	-	-
GSE17721_0.5H_VS_8H_POLYIC_BMDM_UP	1	0.047131	-	-	-	-	-	-	-	-
GSE17721_CTRL_VS_CPG_1H_BMDM_UP	1	-	-	-	-	0.043121	-	-	-	-
GSE17721_CTRL_VS_GARDIQUIMOD_2H_BMDM_UP	2	0.016064	-	-	-	0.01636	-	-	-	-
GSE17721_CTRL_VS_GARDIQUIMOD_8H_BMDM_UP	1	0.046512	-	-	-	-	-	-	-	-
GSE17721_CTRL_VS_LPS_0.5H_BMDM_DN	1	-	-	-	-	0.024691	-	-	-	-
GSE17721_CTRL_VS_LPS_2H_BMDM_UP	1	-	-	-	-	0.045082	-	-	-	-
GSE17721_CTRL_VS_LPS_8H_BMDM_UP	2	0.033264	-	-	-	0.034274	-	-	-	-
GSE17721_CTRL_VS_PAM3CSK4_24H_BMDM_DN	2	0.022587	-	-	-	0.048193	-	-	-	-
GSE17721_CTRL_VS_POLYIC_1H_BMDM_UP	1	0.045267	-	-	-	-	-	-	-	-
GSE17721_CTRL_VS_POLYIC_2H_BMDM_UP	2	0.027083	-	-	-	0.042169	-	-	-	-
GSE17721_LPS_VS_CPG_0.5H_BMDM_UP	2	0.014374	-	-	-	0.008351	-	-	-	-
GSE17721_LPS_VS_CPG_24H_BMDM_DN	1	0.039666	-	-	-	-	-	-	-	-
GSE17721_LPS_VS_GARDIQUIMOD_0.5H_BMDM_UP	1	-	-	-	-	-	-	-	0.038536	-
GSE17721_LPS_VS_PAM3CSK4_0.5H_BMDM_UP	1	0.03719	-	-	-	-	-	-	-	-
GSE17721_LPS_VS_PAM3CSK4_1H_BMDM_UP	1	0.040084	-	-	-	-	-	-	-	-
GSE17721_LPS_VS_PAM3CSK4_2H_BMDM_DN	1	0.027311	-	-	-	-	-	-	-	-
GSE17721_LPS_VS_POLYIC_0.5H_BMDM_DN	1	0.04321	-	-	-	-	-	-	-	-
GSE17721_PAM3CSK4_VS_CPG_2H_BMDM_UP	1	-	-	-	0.026923	-	-	-	-	-
GSE17721_PAM3CSK4_VS_GADIQUIMOD_12H_BMDM_UP	1	0.022727	-	-	-	-	-	-	-	-
GSE17721_PAM3CSK4_VS_GADIQUIMOD_8H_BMDM_UP	1	-	-	-	-	0.046185	-	-	-	-
GSE17721_POLYIC_VS_PAM3CSK4_12H_BMDM_DN	1	0.047325	-	-	-	-	-	-	-	-
GSE17974_0.5H_VS_72H_IL4_AND_ANTI_IL12_ACT_CD4_TCELL_DN	2	0.004098	-	-	-	0.024641	-	-	-	-
GSE17974_0.5H_VS_72H_UNTREATED_IN_VITRO_CD4_TCELL_DN	2	0.006198	-	-	-	0.038306	-	-	-	-
GSE17974_0H_VS_12H_IN_VITRO_ACT_CD4_TCELL_DN	3	0	-	0.029644	-	0.004065	-	-	-	-
GSE17974_0H_VS_12H_IN_VITRO_ACT_CD4_TCELL_UP	2	-	0.006085	-	0.011673	-	-	-	-	-
GSE17974_0H_VS_1H_IN_VITRO_ACT_CD4_TCELL_UP	2	-	-	-	-	0.045643	-	-	0.023483	-
GSE17974_0H_VS_24H_IN_VITRO_ACT_CD4_TCELL_DN	3	0	-	0.013672	-	0	-	-	-	-
GSE17974_0H_VS_24H_IN_VITRO_ACT_CD4_TCELL_UP	3	-	0.033865	-	0.044088	-	-	-	0.005792	-
GSE17974_0H_VS_48H_IN_VITRO_ACT_CD4_TCELL_DN	2	0.004211	-	-	-	0.03112	-	-	-	-
GSE17974_0H_VS_48H_IN_VITRO_ACT_CD4_TCELL_UP	1	-	0.047059	-	-	-	-	-	-	-
GSE17974_0H_VS_4H_IN_VITRO_ACT_CD4_TCELL_DN	2	0.002062	-	-	-	0.006186	-	-	-	-
GSE17974_0H_VS_6H_IN_VITRO_ACT_CD4_TCELL_DN	2	0.006369	-	-	-	0.020325	-	-	-	-
GSE17974_0H_VS_6H_IN_VITRO_ACT_CD4_TCELL_UP	1	-	0.041339	-	-	-	-	-	-	-
GSE17974_0H_VS_72H_IN_VITRO_ACT_CD4_TCELL_DN	2	0	-	-	-	0.027723	-	-	-	-
GSE17974_1.5H_VS_72H_IL4_AND_ANTI_IL12_ACT_CD4_TCELL_DN	2	0.002041	-	-	-	0.02439	-	-	-	-
GSE17974_1H_VS_72H_UNTREATED_IN_VITRO_CD4_TCELL_DN	2	0.014583	-	-	-	0.014	-	-	-	-
GSE17974_2.5H_VS_72H_IL4_AND_ANTI_IL12_ACT_CD4_TCELL_DN	2	0.010183	-	-	-	0.041916	-	-	-	-
GSE17974_2H_VS_72H_UNTREATED_IN_VITRO_CD4_TCELL_DN	1	0.02268	-	-	-	-	-	-	-	-
GSE17974_CTRL_VS_ACT_IL4_AND_ANTI_IL12_12H_CD4_TCELL_DN	3	0.002146	-	0.00996	-	0.012474	-	-	-	-
GSE17974_CTRL_VS_ACT_IL4_AND_ANTI_IL12_12H_CD4_TCELL_UP	2	-	0.01996	-	0.038911	-	-	-	-	-
GSE17974_CTRL_VS_ACT_IL4_AND_ANTI_IL12_24H_CD4_TCELL_DN	3	0	-	0.01992	-	0.008147	-	-	-	-
GSE17974_CTRL_VS_ACT_IL4_AND_ANTI_IL12_24H_CD4_TCELL_UP	2	-	0.002024	-	0.036822	-	-	-	-	-
GSE17974_CTRL_VS_ACT_IL4_AND_ANTI_IL12_48H_CD4_TCELL_DN	3	0	-	0.005871	-	0.018443	-	-	-	-
GSE17974_CTRL_VS_ACT_IL4_AND_ANTI_IL12_4H_CD4_TCELL_DN	2	0.010661	-	-	-	0.002045	-	-	-	-
GSE17974_CTRL_VS_ACT_IL4_AND_ANTI_IL12_6H_CD4_TCELL_DN	2	0.006173	-	-	-	0.006224	-	-	-	-
GSE17974_CTRL_VS_ACT_IL4_AND_ANTI_IL12_72H_CD4_TCELL_DN	1	0.033264	-	-	-	-	-	-	-	-
GSE17974_CTRL_VS_ACT_IL4_AND_ANTI_IL12_72H_CD4_TCELL_UP	1	-	0.031936	-	-	-	-	-	-	-
GSE17974_IL4_AND_ANTI_IL12_VS_UNTREATED_12H_ACT_CD4_TCELL_DN	2	-	0.038076	-	0.00996	-	-	-	-	-
GSE17974_IL4_AND_ANTI_IL12_VS_UNTREATED_48H_ACT_CD4_TCELL_DN	2	-	-	-	0.007968	-	-	-	0.01004	-
GSE18791_CTRL_VS_NEWCASTLE_VIRUS_DC_10H_UP	2	0.042683	-	-	-	0.030992	-	-	-	-
GSE18791_CTRL_VS_NEWCASTLE_VIRUS_DC_6H_UP	2	0.034979	-	-	-	0.008299	-	-	-	-
GSE19825_NAIVE_VS_DAY3_EFF_CD8_TCELL_DN	2	0.00818	-	-	-	0.008097	-	-	-	-
GSE19825_NAIVE_VS_IL2RAHIGH_DAY3_EFF_CD8_TCELL_UP	1	-	-	-	0.043121	-	-	-	-	-
GSE20366_EX_VIVO_VS_HOMEOSTATIC_CONVERSION_TREG_DN	1	0.022822	-	-	-	-	-	-	-	-
GSE20366_TREG_VS_NAIVE_CD4_TCELL_DN	2	-	-	-	0.020325	-	-	-	0.028689	-
GSE20366_TREG_VS_NAIVE_CD4_TCELL_HOMEOSTATIC_CONVERSION_DN	1	-	0.04931	-	-	-	-	-	-	-
GSE20366_TREG_VS_NAIVE_CD4_TCELL_HOMEOSTATIC_CONVERSION_UP	1	0.043738	-	-	-	-	-	-	-	-
GSE20715_0H_VS_24H_OZONE_LUNG_UP	2	-	-	-	0.003914	-	-	-	0.013725	-
GSE20715_0H_VS_24H_OZONE_TLR4_KO_LUNG_UP	2	-	-	-	0.017442	-	-	-	0.031434	-
GSE20715_0H_VS_48H_OZONE_LUNG_DN	2	0.004264	-	-	-	0.040323	-	-	-	-
GSE20715_0H_VS_48H_OZONE_TLR4_KO_LUNG_DN	1	0.014583	-	-	-	-	-	-	-	-
GSE20715_0H_VS_48H_OZONE_TLR4_KO_LUNG_UP	1	-	-	-	0.038934	-	-	-	-	-
GSE20715_0H_VS_6H_OZONE_LUNG_UP	1	-	-	-	-	-	-	-	0.026769	-
GSE20715_0H_VS_6H_OZONE_TLR4_KO_LUNG_UP	1	-	-	-	-	-	-	-	0.028455	-
GSE2197_CPG_DNA_VS_UNTREATED_IN_DC_DN	2	0.024793	-	-	-	0.014228	-	-	-	-
GSE22886_CD4_TCELL_VS_BCELL_NAIVE_DN	2	-	-	-	0.011765	-	-	-	0.008	-
GSE22886_CD4_TCELL_VS_BCELL_NAIVE_UP	2	-	-	-	0.045908	-	-	-	0.009747	-
GSE22886_CD8_TCELL_VS_BCELL_NAIVE_DN	2	-	-	-	0.003922	-	-	-	0.003802	-
GSE22886_CD8_VS_CD4_NAIVE_TCELL_DN	1	-	-	-	-	-	-	-	0.016097	-
GSE22886_DAY0_VS_DAY1_MONOCYTE_IN_CULTURE_UP	3	-	0.04	-	0.013619	-	-	-	0.04931	-
GSE22886_DAY0_VS_DAY7_MONOCYTE_IN_CULTURE_DN	1	0.02621	-	-	-	-	-	-	-	-
GSE22886_DAY0_VS_DAY7_MONOCYTE_IN_CULTURE_UP	3	-	0.035928	-	0.024291	-	-	-	0.011605	-
GSE22886_DC_VS_MONOCYTE_DN	1	-	-	-	0.022088	-	-	-	-	-
GSE22886_DC_VS_MONOCYTE_UP	1	0.032	-	-	-	-	-	-	-	-
GSE22886_IGA_VS_IGM_MEMORY_BCELL_DN	1	-	-	-	-	-	-	-	0.027559	-
GSE22886_IGG_IGA_MEMORY_BCELL_VS_BLOOD_PLASMA_CELL_UP	3	-	0.008065	-	0.011742	-	-	-	0.001949	-
GSE22886_IGG_IGA_MEMORY_BCELL_VS_BM_PLASMA_CELL_UP	1	-	-	-	0.04845	-	-	-	-	-
GSE22886_IGM_MEMORY_BCELL_VS_BLOOD_PLASMA_CELL_UP	3	-	0.028513	-	0	-	-	-	0.00396	-
GSE22886_IGM_MEMORY_BCELL_VS_BM_PLASMA_CELL_UP	1	-	-	-	-	-	-	-	0.034749	-
GSE22886_IL2_VS_IL15_STIM_NKCELL_DN	2	0.004141	-	-	-	0.022312	-	-	-	-
GSE22886_NAIVE_BCELL_VS_BLOOD_PLASMA_CELL_UP	3	-	0.042596	-	0.017613	-	-	-	0.021236	-
GSE22886_NAIVE_BCELL_VS_BM_PLASMA_CELL_UP	1	-	-	-	-	-	-	-	0.036468	-
GSE22886_NAIVE_BCELL_VS_DC_UP	3	-	0.019724	-	0.003876	-	-	-	0.005871	-
GSE22886_NAIVE_BCELL_VS_MONOCYTE_UP	2	-	-	-	0.001927	-	-	-	0.001969	-
GSE22886_NAIVE_BCELL_VS_NEUTROPHIL_UP	2	-	-	-	0.003839	-	-	-	0	-
GSE22886_NAIVE_CD4_TCELL_VS_12H_ACT_TH1_DN	2	0.002132	-	-	-	0.01222	-	-	-	-
GSE22886_NAIVE_CD4_TCELL_VS_48H_ACT_TH1_DN	2	0.004246	-	-	-	0.024341	-	-	-	-
GSE22886_NAIVE_CD4_TCELL_VS_DC_UP	3	-	0.006173	-	0.004024	-	-	-	0.008	-
GSE22886_NAIVE_CD4_TCELL_VS_MONOCYTE_UP	3	-	0.020534	-	0.006036	-	-	-	0.005941	-
GSE22886_NAIVE_CD4_TCELL_VS_NKCELL_UP	2	-	-	-	0.047917	-	-	-	0.007937	-
GSE22886_NAIVE_CD8_TCELL_VS_DC_UP	2	-	-	-	0.027833	-	-	-	0.013384	-
GSE22886_NAIVE_CD8_TCELL_VS_MEMORY_TCELL_UP	1	-	-	-	-	-	-	-	0.003731	-
GSE22886_NAIVE_CD8_TCELL_VS_MONOCYTE_UP	2	-	-	-	0.002058	-	-	-	0.003891	-
GSE22886_NAIVE_CD8_TCELL_VS_NKCELL_UP	1	-	-	-	-	-	-	-	0.007813	-
GSE22886_NAIVE_TCELL_VS_DC_UP	2	-	-	-	0.013861	-	-	-	0.003906	-
GSE22886_NAIVE_TCELL_VS_MONOCYTE_UP	2	-	-	-	0.006048	-	-	-	0.003906	-
GSE22886_NAIVE_TCELL_VS_NKCELL_UP	1	-	-	-	-	-	-	-	0.011673	-
GSE22886_NAIVE_VS_IGG_IGA_MEMORY_BCELL_UP	3	-	0.025896	-	0.012048	-	-	-	0.035573	-
GSE22886_NAIVE_VS_MEMORY_TCELL_UP	1	-	-	-	-	-	-	-	0.032443	-
GSE22886_TCELL_VS_BCELL_NAIVE_DN	2	-	-	-	0.005803	-	-	-	0.007828	-
GSE22886_UNSTIM_VS_IL15_STIM_NKCELL_DN	2	0.010707	-	-	-	0.016495	-	-	-	-
GSE22886_UNSTIM_VS_IL15_STIM_NKCELL_UP	1	-	0.044266	-	-	-	-	-	-	-
GSE22886_UNSTIM_VS_IL2_STIM_NKCELL_DN	3	0	-	0.031373	-	0.004141	-	-	-	-
GSE22886_UNSTIM_VS_STIM_MEMORY_TCELL_DN	1	0.034188	-	-	-	-	-	-	-	-
GSE24142_ADULT_VS_FETAL_EARLY_THYMIC_PROGENITOR_UP	2	-	0.029644	-	0.028398	-	-	-	-	-
GSE24142_DN2_VS_DN3_THYMOCYTE_UP	1	-	-	-	-	-	-	-	0.033797	-
GSE24142_EARLY_THYMIC_PROGENITOR_VS_DN2_THYMOCYTE_ADULT_UP	2	-	0.035573	-	0.035294	-	-	-	-	-
GSE24142_EARLY_THYMIC_PROGENITOR_VS_DN2_THYMOCYTE_DN	1	-	-	-	0.034068	-	-	-	-	-
GSE24142_EARLY_THYMIC_PROGENITOR_VS_DN2_THYMOCYTE_FETAL_DN	1	-	-	-	-	-	-	-	0.043033	-
GSE24142_EARLY_THYMIC_PROGENITOR_VS_DN2_THYMOCYTE_FETAL_UP	1	-	-	-	0.031746	-	-	-	-	-
GSE24142_EARLY_THYMIC_PROGENITOR_VS_DN2_THYMOCYTE_UP	1	-	-	-	0.02549	-	-	-	-	-
GSE24142_EARLY_THYMIC_PROGENITOR_VS_DN3_THYMOCYTE_DN	1	-	-	-	0.039139	-	-	-	-	-
GSE24142_EARLY_THYMIC_PROGENITOR_VS_DN3_THYMOCYTE_FETAL_UP	1	-	-	-	-	-	-	-	0.029586	-
GSE24634_IL4_VS_CTRL_TREATED_NAIVE_CD4_TCELL_DAY10_UP	2	-	-	-	0.007937	-	-	-	0.031809	-
GSE24634_IL4_VS_CTRL_TREATED_NAIVE_CD4_TCELL_DAY3_DN	2	-	-	-	0.03299	-	-	-	0.038855	-
GSE24634_IL4_VS_CTRL_TREATED_NAIVE_CD4_TCELL_DAY7_UP	2	0.004167	-	-	-	0.031447	-	-	-	-
GSE24634_NAIVE_CD4_TCELL_VS_DAY3_IL4_CONV_TREG_DN	2	0	-	-	-	0.020367	-	-	-	-
GSE24634_NAIVE_CD4_TCELL_VS_DAY5_IL4_CONV_TREG_DN	2	0.016842	-	-	-	0.042857	-	-	-	-
GSE24634_NAIVE_CD4_TCELL_VS_DAY5_IL4_CONV_TREG_UP	1	-	-	-	-	-	-	-	0.046967	-
GSE24634_NAIVE_CD4_TCELL_VS_DAY7_IL4_CONV_TREG_DN	2	0.03299	-	-	-	0.048387	-	-	-	-
GSE24634_TEFF_VS_TCONV_DAY3_IN_CULTURE_UP	2	0.004175	-	-	-	0.018947	-	-	-	-
GSE24634_TEFF_VS_TCONV_DAY5_IN_CULTURE_UP	1	0.006479	-	-	-	-	-	-	-	-
GSE24634_TEFF_VS_TCONV_DAY7_IN_CULTURE_UP	1	0.016736	-	-	-	-	-	-	-	-
GSE24634_TREG_VS_TCONV_POST_DAY3_IL4_CONVERSION_UP	3	0	-	0.02924	-	0	-	-	-	-
GSE24634_TREG_VS_TCONV_POST_DAY5_IL4_CONVERSION_UP	3	0.010549	-	0.047714	-	0.0409	-	-	-	-
GSE24634_TREG_VS_TCONV_POST_DAY7_IL4_CONVERSION_UP	2	0.006342	-	-	-	0.029106	-	-	-	-
GSE25087_FETAL_VS_ADULT_TREG_DN	2	-	0.036217	-	0.031128	-	-	-	-	-
GSE26495_NAIVE_VS_PD1HIGH_CD8_TCELL_DN	2	-	-	-	0.015936	-	-	-	0.021113	-
GSE26495_NAIVE_VS_PD1HIGH_CD8_TCELL_UP	3	-	-	-	0.007828	-	-	-	0.005825	0.025641
GSE26495_NAIVE_VS_PD1LOW_CD8_TCELL_DN	1	-	-	-	0.034	-	-	-	-	-
GSE26495_NAIVE_VS_PD1LOW_CD8_TCELL_UP	2	-	-	-	-	0.025743	-	-	0.022088	-
GSE26495_PD1HIGH_VS_PD1LOW_CD8_TCELL_UP	2	-	-	-	0.001957	-	-	-	0.017682	-
GSE26669_CTRL_VS_COSTIM_BLOCK_MLR_CD8_TCELL_UP	1	0.023013	-	-	-	-	-	-	-	-
GSE2706_2H_VS_8H_LPS_STIM_DC_DN	1	-	-	-	-	-	-	-	0.04466	-
GSE2706_LPS_VS_R848_AND_LPS_2H_STIM_DC_UP	1	-	-	-	-	0.014199	-	-	-	-
GSE2706_R848_VS_R848_AND_LPS_2H_STIM_DC_UP	2	0.017021	-	-	-	0.010352	-	-	-	-
GSE2706_UNSTIM_VS_8H_R848_DC_UP	1	0.039256	-	-	-	-	-	-	-	-
GSE27786_BCELL_VS_ERYTHROBLAST_DN	3	0.013216	-	0.04	-	-	-	0.041833	-	-
GSE27786_BCELL_VS_MONO_MAC_DN	1	0.042683	-	-	-	-	-	-	-	-
GSE27786_CD4_TCELL_VS_MONO_MAC_DN	1	0.020619	-	-	-	-	-	-	-	-
GSE27786_CD4_TCELL_VS_NKCELL_UP	1	-	-	-	-	-	-	-	0.027505	-
GSE27786_CD4_TCELL_VS_NKTCELL_DN	1	-	-	-	-	0.018634	-	-	-	-
GSE27786_CD8_TCELL_VS_ERYTHROBLAST_DN	1	0.049896	-	-	-	-	-	-	-	-
GSE27786_CD8_TCELL_VS_NKCELL_UP	1	-	-	-	-	0.044177	-	-	-	-
GSE27786_ERYTHROBLAST_VS_MONO_MAC_UP	1	0	-	-	-	-	-	-	-	-
GSE27786_ERYTHROBLAST_VS_NEUTROPHIL_UP	1	-	-	-	-	0.030801	-	-	-	-
GSE27786_LIN_NEG_VS_BCELL_UP	1	0.02863	-	-	-	-	-	-	-	-
GSE27786_LIN_NEG_VS_CD4_TCELL_UP	2	0.010753	-	0.04931	-	-	-	-	-	-
GSE27786_LIN_NEG_VS_CD8_TCELL_UP	2	0.004237	-	-	-	0.024641	-	-	-	-
GSE27786_LIN_NEG_VS_ERYTHROBLAST_DN	1	-	-	-	-	-	-	0.049702	-	-
GSE27786_LIN_NEG_VS_NEUTROPHIL_UP	1	-	-	-	-	0.006036	-	-	-	-
GSE27786_LIN_NEG_VS_NKCELL_UP	2	0.016985	-	-	-	0.043841	-	-	-	-
GSE27786_LIN_NEG_VS_NKTCELL_UP	2	0.002033	-	-	-	0.038934	-	-	-	-
GSE27786_LSK_VS_CD4_TCELL_UP	1	0.006198	-	-	-	-	-	-	-	-
GSE27786_LSK_VS_CD8_TCELL_DN	1	-	-	-	-	-	-	-	0.017375	-
GSE27786_LSK_VS_ERYTHROBLAST_DN	1	0.008351	-	-	-	-	-	-	-	-
GSE27786_LSK_VS_NEUTROPHIL_UP	2	0.032922	-	-	-	0.035714	-	-	-	-
GSE27786_LSK_VS_NKCELL_UP	2	0.010526	-	-	-	0.046371	-	-	-	-
GSE27786_NEUTROPHIL_VS_MONO_MAC_DN	2	0.016878	-	-	-	0.016293	-	-	-	-
GSE27786_NKCELL_VS_ERYTHROBLAST_DN	1	0.03838	-	-	-	-	-	-	-	-
GSE28237_FOLLICULAR_VS_LATE_GC_BCELL_UP	3	-	0.045635	-	0	-	-	-	0.007905	-
GSE29614_CTRL_VS_TIV_FLU_VACCINE_PBMC_2007_DN	1	0.021786	-	-	-	-	-	-	-	-
GSE29618_BCELL_VS_MDC_DAY7_FLU_VACCINE_UP	2	-	-	-	0.011881	-	-	-	0.003759	-
GSE29618_BCELL_VS_MDC_UP	3	-	0.040816	-	0.005917	-	-	-	0.005693	-
GSE29618_BCELL_VS_MONOCYTE_DAY7_FLU_VACCINE_UP	2	-	-	-	0.017787	-	-	-	0.007533	-
GSE29618_BCELL_VS_MONOCYTE_UP	2	-	-	-	0.004008	-	-	-	0.003854	-
GSE29618_BCELL_VS_PDC_DAY7_FLU_VACCINE_UP	2	-	-	-	0.048924	-	-	-	0.001919	-
GSE29618_BCELL_VS_PDC_UP	2	-	-	-	0.009823	-	-	-	0.003868	-
GSE29618_LAIV_VS_TIV_FLU_VACCINE_DAY7_PDC_DN	1	0.022965	-	-	-	-	-	-	-	-
GSE29618_MONOCYTE_VS_MDC_DAY7_FLU_VACCINE_DN	1	-	-	-	-	-	-	-	0.041176	-
GSE29618_MONOCYTE_VS_MDC_DN	2	-	-	-	0.027027	-	-	-	0.02544	-
GSE29618_PRE_VS_DAY7_FLU_VACCINE_MDC_UP	1	-	-	-	0.012072	-	-	-	-	-
GSE30083_SP1_VS_SP2_THYMOCYTE_DN	1	-	-	-	0.034205	-	-	-	-	-
GSE30083_SP2_VS_SP3_THYMOCYTE_UP	1	-	-	-	0.019881	-	-	-	-	-
GSE30083_SP2_VS_SP4_THYMOCYTE_DN	2	-	0.042084	-	0.011905	-	-	-	-	-
GSE30962_ACUTE_VS_CHRONIC_LCMV_PRIMARY_INF_CD8_TCELL_DN	1	0.024793	-	-	-	-	-	-	-	-
GSE30962_ACUTE_VS_CHRONIC_LCMV_PRIMARY_INF_CD8_TCELL_UP	3	-	0.039526	-	0.01833	-	-	-	0.025341	-
GSE30962_ACUTE_VS_CHRONIC_LCMV_SECONDARY_INF_CD8_TCELL_DN	1	0.004065	-	-	-	-	-	-	-	-
GSE30962_ACUTE_VS_CHRONIC_LCMV_SECONDARY_INF_CD8_TCELL_UP	3	-	0.012121	-	0.007859	-	-	-	0.023077	-
GSE30962_PRIMARY_VS_SECONDARY_ACUTE_LCMV_INF_CD8_TCELL_UP	1	0.004202	-	-	-	-	-	-	-	-
GSE30962_PRIMARY_VS_SECONDARY_CHRONIC_LCMV_INF_CD8_TCELL_DN	1	-	-	-	0.035644	-	-	-	-	-
GSE31082_CD4_VS_CD8_SP_THYMOCYTE_DN	2	0.012245	-	-	-	0.020877	-	-	-	-
GSE31082_DN_VS_CD4_SP_THYMOCYTE_UP	1	0.014403	-	-	-	-	-	-	-	-
GSE31082_DN_VS_CD8_SP_THYMOCYTE_DN	2	-	0.039683	-	-	-	-	-	0.021154	-
GSE31082_DN_VS_CD8_SP_THYMOCYTE_UP	2	0.023454	-	0.023952	-	-	-	-	-	-
GSE31082_DN_VS_DP_THYMOCYTE_UP	2	0.012685	-	-	-	0.045929	-	-	-	-
GSE32423_CTRL_VS_IL4_MEMORY_CD8_TCELL_DN	1	0.029703	-	-	-	-	-	-	-	-
GSE32423_CTRL_VS_IL7_IL4_MEMORY_CD8_TCELL_DN	1	0.032653	-	-	-	-	-	-	-	-
GSE32423_IL7_VS_IL4_MEMORY_CD8_TCELL_DN	1	0.014	-	-	-	-	-	-	-	-
GSE32423_IL7_VS_IL7_IL4_MEMORY_CD8_TCELL_DN	2	0.00818	-	-	-	0.004057	-	-	-	-
GSE32423_IL7_VS_IL7_IL4_NAIVE_CD8_TCELL_UP	2	-	-	-	0.035124	-	-	-	0.031936	-
GSE32423_MEMORY_VS_NAIVE_CD8_TCELL_IL7_DN	1	0.024845	-	-	-	-	-	-	-	-
GSE32423_MEMORY_VS_NAIVE_CD8_TCELL_IL7_UP	1	-	-	-	0.032381	-	-	-	-	-
GSE3337_4H_VS_16H_IFNG_IN_CD8POS_DC_UP	2	0.014257	-	-	-	0.046653	-	-	-	-
GSE3337_CTRL_VS_16H_IFNG_IN_CD8POS_DC_DN	2	0.030426	-	-	-	0.032587	-	-	-	-
GSE33513_TCF7_KO_VS_HET_EARLY_THYMIC_PROGENITOR_UP	1	-	-	-	0.009615	-	-	-	-	-
GSE339_CD4POS_VS_CD4CD8DN_DC_IN_CULTURE_DN	1	0.016	-	-	-	-	-	-	-	-
GSE339_CD4POS_VS_CD8POS_DC_IN_CULTURE_DN	1	0.020576	-	-	-	-	-	-	-	-
GSE339_CD4POS_VS_CD8POS_DC_UP	1	-	-	-	-	-	-	-	0.015534	-
GSE34205_HEALTHY_VS_FLU_INF_INFANT_PBMC_UP	1	-	-	-	-	-	-	-	0.028902	-
GSE34205_HEALTHY_VS_RSV_INF_INFANT_PBMC_DN	2	0.014925	-	0.005894	-	-	-	-	-	-
GSE34205_HEALTHY_VS_RSV_INF_INFANT_PBMC_UP	2	-	-	-	0.044402	-	-	-	0.007968	-
GSE360_CTRL_VS_L_DONOVANI_DC_DN	1	-	-	-	-	-	-	-	0.01833	-
GSE360_CTRL_VS_M_TUBERCULOSIS_MAC_DN	1	-	-	-	-	-	-	-	0.013566	-
GSE360_DC_VS_MAC_T_GONDII_UP	2	-	-	-	0.012146	-	-	-	0.00207	-
GSE360_L_DONOVANI_VS_B_MALAYI_LOW_DOSE_DC_UP	1	-	-	-	-	-	-	-	0.026157	-
GSE360_L_DONOVANI_VS_M_TUBERCULOSIS_DC_UP	2	0.008457	-	-	-	0.040568	-	-	-	-
GSE360_L_DONOVANI_VS_M_TUBERCULOSIS_MAC_DN	1	-	-	-	0.047337	-	-	-	-	-
GSE360_L_DONOVANI_VS_T_GONDII_DC_DN	1	0.044177	-	-	-	-	-	-	-	-
GSE360_L_DONOVANI_VS_T_GONDII_MAC_DN	2	0	-	-	-	0.004124	-	-	-	-
GSE360_L_MAJOR_VS_B_MALAYI_HIGH_DOSE_MAC_DN	1	0.04277	-	-	-	-	-	-	-	-
GSE360_L_MAJOR_VS_T_GONDII_MAC_DN	2	0	-	-	-	0.01227	-	-	-	-
GSE360_T_GONDII_VS_B_MALAYI_HIGH_DOSE_DC_UP	1	-	-	-	-	-	-	-	0.03055	-
GSE360_T_GONDII_VS_B_MALAYI_HIGH_DOSE_MAC_UP	2	0.00818	-	-	-	0.031185	-	-	-	-
GSE360_T_GONDII_VS_B_MALAYI_LOW_DOSE_MAC_UP	2	0.02459	-	-	-	0.049281	-	-	-	-
GSE360_T_GONDII_VS_M_TUBERCULOSIS_MAC_DN	1	-	-	-	-	-	-	-	0.035714	-
GSE360_T_GONDII_VS_M_TUBERCULOSIS_MAC_UP	1	-	-	-	-	0.028513	-	-	-	-
GSE36392_EOSINOPHIL_VS_NEUTROPHIL_IL25_TREATED_LUNG_DN	1	0.034623	-	-	-	-	-	-	-	-
GSE36392_TYPE_2_MYELOID_VS_MAC_IL25_TREATED_LUNG_DN	2	0.020161	-	-	-	0.028169	-	-	-	-
GSE36392_TYPE_2_MYELOID_VS_NEUTROPHIL_IL25_TREATED_LUNG_DN	1	0.024742	-	-	-	-	-	-	-	-
GSE36476_CTRL_VS_TSST_ACT_16H_MEMORY_CD4_TCELL_OLD_DN	2	0.028571	-	-	-	0.007984	-	-	-	-
GSE36476_CTRL_VS_TSST_ACT_16H_MEMORY_CD4_TCELL_OLD_UP	1	-	-	-	0.023529	-	-	-	-	-
GSE36476_CTRL_VS_TSST_ACT_16H_MEMORY_CD4_TCELL_YOUNG_DN	2	0.018405	-	-	-	0.012072	-	-	-	-
GSE36476_CTRL_VS_TSST_ACT_16H_MEMORY_CD4_TCELL_YOUNG_UP	2	-	0.020492	-	0.021442	-	-	-	-	-
GSE36476_CTRL_VS_TSST_ACT_40H_MEMORY_CD4_TCELL_OLD_DN	3	0	-	0.017893	-	0.016771	-	-	-	-
GSE36476_CTRL_VS_TSST_ACT_40H_MEMORY_CD4_TCELL_OLD_UP	2	-	0.005976	-	0.016194	-	-	-	-	-
GSE36476_CTRL_VS_TSST_ACT_40H_MEMORY_CD4_TCELL_YOUNG_DN	3	0.002079	-	0.030829	-	0.014493	-	-	-	-
GSE36476_CTRL_VS_TSST_ACT_40H_MEMORY_CD4_TCELL_YOUNG_UP	2	-	0.01992	-	0.017578	-	-	-	-	-
GSE36476_CTRL_VS_TSST_ACT_72H_MEMORY_CD4_TCELL_OLD_DN	3	0.002101	-	0.017928	-	0.024896	-	-	-	-
GSE36476_CTRL_VS_TSST_ACT_72H_MEMORY_CD4_TCELL_YOUNG_DN	3	0.004202	-	0.021696	-	0.0375	-	-	-	-
GSE36476_CTRL_VS_TSST_ACT_72H_MEMORY_CD4_TCELL_YOUNG_UP	1	-	0.045817	-	-	-	-	-	-	-
GSE36476_YOUNG_VS_OLD_DONOR_MEMORY_CD4_TCELL_16H_TSST_ACT_UP	2	0.018405	-	-	-	0.01636	-	-	-	-
GSE36476_YOUNG_VS_OLD_DONOR_MEMORY_CD4_TCELL_40H_TSST_ACT_UP	1	-	-	-	0.040733	-	-	-	-	-
GSE36476_YOUNG_VS_OLD_DONOR_MEMORY_CD4_TCELL_72H_TSST_ACT_DN	1	-	-	-	-	-	-	-	0.038536	-
GSE37416_CTRL_VS_0H_F_TULARENSIS_LVS_NEUTROPHIL_UP	2	0.014862	-	-	-	0.036481	-	-	-	-
GSE39820_CTRL_VS_TGFBETA3_IL6_IL23A_CD4_TCELL_DN	1	0.029046	-	-	-	-	-	-	-	-
GSE39820_IL1B_IL6_VS_IL1B_IL6_IL23A_TREATED_CD4_TCELL_UP	1	-	-	-	0.027184	-	-	-	-	-
GSE39820_TGFBETA1_IL6_VS_TGFBETA1_IL6_IL23A_TREATED_CD4_TCELL_DN	2	0.043478	-	-	-	0.016632	-	-	-	-
GSE39820_TGFBETA1_VS_TGFBETA3_IN_IL6_TREATED_CD4_TCELL_DN	2	0.008264	-	-	-	0.020619	-	-	-	-
GSE39820_TGFBETA3_IL6_VS_TGFBETA3_IL6_IL23A_TREATED_CD4_TCELL_DN	2	0.004219	-	-	-	0.033473	-	-	-	-
GSE3982_BASOPHIL_VS_CENT_MEMORY_CD4_TCELL_DN	2	0.002062	-	-	-	0	-	-	-	-
GSE3982_BASOPHIL_VS_EFF_MEMORY_CD4_TCELL_DN	3	0.039916	-	-	-	0.006048	-	-	0.04251	-
GSE3982_BASOPHIL_VS_NKCELL_DN	2	0.039666	-	-	-	-	-	-	0.01581	-
GSE3982_BASOPHIL_VS_TH1_DN	3	0	-	0.037109	-	0.012422	-	-	-	-
GSE3982_BASOPHIL_VS_TH2_DN	1	0.006263	-	-	-	-	-	-	-	-
GSE3982_BCELL_VS_BASOPHIL_UP	3	0.038697	-	-	-	0.016495	-	-	0.017893	-
GSE3982_BCELL_VS_CENT_MEMORY_CD4_TCELL_DN	2	-	-	-	0.02004	-	-	-	0.012295	-
GSE3982_BCELL_VS_EFF_MEMORY_CD4_TCELL_DN	1	-	-	-	0.011976	-	-	-	-	-
GSE3982_BCELL_VS_NKCELL_DN	1	-	-	-	0.038618	-	-	-	-	-
GSE3982_BCELL_VS_NKCELL_UP	1	-	-	-	-	-	-	-	0.043396	-
GSE3982_BCELL_VS_TH1_DN	1	0.02268	-	-	-	-	-	-	-	-
GSE3982_CENT_MEMORY_CD4_TCELL_VS_NKCELL_UP	2	-	-	-	-	0.041494	-	-	0.001957	-
GSE3982_CENT_MEMORY_CD4_TCELL_VS_TH1_DN	2	0.010417	-	-	-	0.038855	-	-	-	-
GSE3982_CENT_MEMORY_CD4_TCELL_VS_TH2_DN	2	0.002105	-	-	-	0.044807	-	-	-	-
GSE3982_CTRL_VS_LPS_48H_DC_DN	1	-	-	-	-	-	-	-	0.047151	-
GSE3982_DC_VS_BASOPHIL_UP	2	0.026694	-	-	-	0.029289	-	-	-	-
GSE3982_DC_VS_BCELL_DN	1	-	-	-	-	-	-	-	0.011321	-
GSE3982_DC_VS_CENT_MEMORY_CD4_TCELL_DN	2	-	-	-	0.040568	-	-	-	0.001938	-
GSE3982_DC_VS_EFF_MEMORY_CD4_TCELL_DN	1	-	-	-	-	-	-	-	0.005964	-
GSE3982_DC_VS_NKCELL_DN	2	-	-	-	0.034413	-	-	-	0.011881	-
GSE3982_DC_VS_TH1_DN	1	0.047228	-	-	-	-	-	-	-	-
GSE3982_EFF_MEMORY_CD4_TCELL_VS_TH1_DN	1	0.016736	-	-	-	-	-	-	-	-
GSE3982_EFF_MEMORY_CD4_TCELL_VS_TH1_UP	2	-	0.038153	-	0.038229	-	-	-	-	-
GSE3982_EFF_MEMORY_CD4_TCELL_VS_TH2_DN	2	0.008386	-	0.049116	-	-	-	-	-	-
GSE3982_EFF_MEMORY_VS_CENT_MEMORY_CD4_TCELL_UP	2	-	-	-	-	0.047131	-	-	0.003976	-
GSE3982_EOSINOPHIL_VS_DC_UP	1	-	-	-	-	-	-	-	0.026477	-
GSE3982_EOSINOPHIL_VS_TH1_DN	2	0.016701	-	-	-	0.006024	-	-	-	-
GSE3982_EOSINOPHIL_VS_TH2_DN	1	0.025316	-	-	-	-	-	-	-	-
GSE3982_MAC_VS_BCELL_DN	1	-	-	-	-	-	-	-	0.011516	-
GSE3982_MAC_VS_CENT_MEMORY_CD4_TCELL_DN	1	-	-	-	-	-	-	-	0.038168	-
GSE3982_MAC_VS_EFF_MEMORY_CD4_TCELL_DN	1	-	-	-	-	-	-	-	0.004	-
GSE3982_MAC_VS_TH1_DN	1	0.028398	-	-	-	-	-	-	-	-
GSE3982_MAC_VS_TH2_DN	2	0.014228	-	-	-	0.020661	-	-	-	-
GSE3982_MAST_CELL_VS_BASOPHIL_UP	2	0.028986	-	-	-	0.04499	-	-	-	-
GSE3982_MAST_CELL_VS_BCELL_DN	1	-	-	-	-	-	-	-	0.011628	-
GSE3982_MAST_CELL_VS_CENT_MEMORY_CD4_TCELL_DN	1	-	-	-	-	-	-	-	0.005848	-
GSE3982_MAST_CELL_VS_EFF_MEMORY_CD4_TCELL_DN	2	-	-	-	0.014228	-	-	-	0.004008	-
GSE3982_MAST_CELL_VS_NKCELL_DN	2	-	-	-	0.045738	-	-	-	0.036	-
GSE3982_MAST_CELL_VS_TH1_DN	1	0.040241	-	-	-	-	-	-	-	-
GSE3982_MAST_CELL_VS_TH2_DN	2	0.002062	-	-	-	0.002049	-	-	-	-
GSE3982_MEMORY_CD4_TCELL_VS_BCELL_UP	3	-	0.019305	-	0.004057	-	-	-	0.003937	-
GSE3982_MEMORY_CD4_TCELL_VS_TH1_DN	2	0.002088	-	-	-	0.017964	-	-	-	-
GSE3982_MEMORY_CD4_TCELL_VS_TH1_UP	3	-	0.039139	-	0.023438	-	-	-	0.049407	-
GSE3982_MEMORY_CD4_TCELL_VS_TH2_DN	1	0.008493	-	-	-	-	-	-	-	-
GSE3982_MEMORY_CD4_TCELL_VS_TH2_UP	2	-	0.022403	-	0.011561	-	-	-	-	-
GSE3982_NEUTROPHIL_VS_NKCELL_DN	1	-	-	-	-	0.04277	-	-	-	-
GSE3982_NEUTROPHIL_VS_TH1_DN	2	0.016461	-	-	-	0.026971	-	-	-	-
GSE3982_NEUTROPHIL_VS_TH2_DN	1	0.033126	-	-	-	-	-	-	-	-
GSE3982_NKCELL_VS_TH1_DN	2	0.004219	-	-	-	0.045267	-	-	-	-
GSE3982_NKCELL_VS_TH2_DN	1	0.012605	-	-	-	-	-	-	-	-
GSE3982_NKCELL_VS_TH2_UP	1	-	-	-	-	-	-	-	0.023904	-
GSE6269_HEALTHY_VS_FLU_INF_PBMC_UP	1	-	-	-	-	-	-	-	0.029183	-
GSE6269_HEALTHY_VS_STREP_AUREUS_INF_PBMC_UP	1	-	-	-	-	-	-	-	0.042226	-
GSE7460_CD8_TCELL_VS_CD4_TCELL_ACT_UP	2	-	-	-	0.011583	-	-	-	0.021442	-
GSE7460_CD8_TCELL_VS_TREG_ACT_UP	3	-	0.015779	-	0.00996	-	-	-	0.01354	-
GSE7460_CTRL_VS_FOXP3_OVEREXPR_TCONV_1_UP	2	0.010288	-	0.018109	-	-	-	-	-	-
GSE7460_CTRL_VS_FOXP3_OVEREXPR_TCONV_UP	1	0.016393	-	-	-	-	-	-	-	-
GSE7460_CTRL_VS_TGFB_TREATED_ACT_CD8_TCELL_DN	2	-	0.001969	-	0.011696	-	-	-	-	-
GSE7460_FOXP3_MUT_VS_WT_ACT_WITH_TGFB_TCONV_DN	1	-	0.023904	-	-	-	-	-	-	-
GSE7460_TREG_VS_TCONV_ACT_WITH_TGFB_UP	1	-	0.045276	-	-	-	-	-	-	-
GSE7460_WT_VS_FOXP3_HET_ACT_WITH_TGFB_TCONV_DN	1	-	-	-	-	-	-	-	0.001908	-
GSE7764_IL15_NK_CELL_24H_VS_SPLENOCYTE_UP	2	0.002041	-	-	-	0.002041	-	-	-	-
GSE7764_IL15_TREATED_VS_CTRL_NK_CELL_24H_DN	3	-	0.001992	-	0.009881	-	0.034884	-	-	-
GSE7764_IL15_TREATED_VS_CTRL_NK_CELL_24H_UP	1	0	-	-	-	-	-	-	-	-
GSE7852_LN_VS_THYMUS_TREG_UP	1	-	-	-	0.04501	-	-	-	-	-
GSE7852_TREG_VS_TCONV_LN_UP	1	-	-	-	0.039761	-	-	-	-	-
GSE9006_HEALTHY_VS_TYPE_1_DIABETES_PBMC_1MONTH_POST_DX_DN	3	0.044397	-	-	-	0.028	-	-	0.015717	-
GSE9006_HEALTHY_VS_TYPE_2_DIABETES_PBMC_AT_DX_UP	1	0.008016	-	-	-	-	-	-	-	-
GSE9006_TYPE_1_DIABETES_AT_DX_VS_1MONTH_POST_DX_PBMC_UP	1	0.025	-	-	-	-	-	-	-	-
GSE9006_TYPE_1_DIABETES_AT_DX_VS_4MONTH_POST_DX_PBMC_DN	1	-	-	-	-	-	-	-	0.028902	-
GSE9006_TYPE_1_VS_TYPE_2_DIABETES_PBMC_AT_DX_UP	2	0.002053	-	-	-	0.008333	-	-	-	-
GSE9037_WT_VS_IRAK4_KO_BMDM_DN	1	0.031185	-	-	-	-	-	-	-	-
GSE9650_EXHAUSTED_VS_MEMORY_CD8_TCELL_UP	1	-	-	-	-	-	-	-	0.046092	-
GSE9988_ANTI_TREM1_AND_LPS_VS_VEHICLE_TREATED_MONOCYTES_DN	1	-	-	-	-	-	-	-	0.046693	-
GSE9988_LPS_VS_LOW_LPS_MONOCYTE_DN	1	-	-	-	-	-	-	0.019841	-	-
GSE9988_LPS_VS_LOW_LPS_MONOCYTE_UP	1	-	-	-	-	0.044266	-	-	-	-
KAECH_DAY15_EFF_VS_MEMORY_CD8_TCELL_UP	2	-	-	-	0.025692	-	-	-	0.018182	-
KAECH_DAY8_EFF_VS_DAY15_EFF_CD8_TCELL_DN	1	-	-	-	-	-	-	-	0.030829	-
KAECH_DAY8_EFF_VS_DAY15_EFF_CD8_TCELL_UP	1	0.010417	-	-	-	-	-	-	-	-
KAECH_DAY8_EFF_VS_MEMORY_CD8_TCELL_UP	1	0.028747	-	-	-	-	-	-	-	-
